# Supplementary material for: Reversibility in the Physical Properties of Agarose Gels following an Exchange in Solvent and Non-Solvent
Source: Polymers (Basel). 2024 Mar 14;16(6):811. doi: 10.3390/polym16060811 (PMC10975127; doi:10.3390/polym16060811)
Supplement: Supplementary file 1 [file polymers-16-00811-s001.zip]

Archive with 1 entries (1 files):
- polymers-2903759-supplementary.pdf
